# Supplementary material for: Comparative Genomics of Community-Acquired ST59 Methicillin-Resistant Staphylococcus aureus in Taiwan: Novel Mobile Resistance Structures with IS1216V
Source: PLoS One. 2012 Oct 5;7(10):e46987. doi: 10.1371/journal.pone.0046987 (PMC3465296; doi:10.1371/journal.pone.0046987)
Supplement: Table S1 — Comparative genomic analysis between PM1 and M013. (XLS) [file pone.0046987.s001.xls]

## Sheet: Sheet1
TABLE S1 Comparative genomic analysis between PM1 and M013
(A) Insertion of mobile element or phage:
Genetic structure	orf or gene	Protein
MESPM1
	tnp	IS1216V transposase
	tnp	Tn551 transposase
	tnpR	resolvase of Tn551
	orf4	hypothetical protein
	ermB	erythromycin resistance transferase
	orf6	leader peptide
	aph(3')-III	aminoglycoside 3'-phosphotransferase
	Δsat	streptothricin acetyltransferase, truncated
	aadE	streptomycin adenyltransferase
	orf10	putative methyltransferase
	orf11	hypothetical protein
	orf12	hypothetical protein
	orf13	putative DNA recombinase
	orf14	putative DNA recombinase
	orf15	putative DNA recombinase
	orf16	putative DNA recombinase
	orf17	putative type I topoisomerase
	orf18	putative DNA recombinase
	orf19	hypothetical protein
	tnp	IS1216V transposase
	Δrep	replication initiation, 3'-end lacked
	tnp	IS1216V transposase
	Δrep	replication initiation, 5'-end lacked
	cat	chloramphenicol acetyltransferase
	mobC	relaxase accessory protein
	mobA	relaxase, 3'-end lacked
	tnp	IS1216V transposase
	tnp	IS1216V transposase
ϕSA1PM1
	int	integrase
	orf2	hypothetical protein
	orf3	repressor-like protein
	orf4	trnascriptional regulator
	orf5	hypothetical protein
	orf6	phage antirepressor protein
	orf7	hypothetical protein
	orf8	hypothetical protein
	orf9	hypothetical protein
	orf10	putative phage single strand DNA binding protein
	orf11	putative phage single strand DNA binding protein
	orf12	hypothetical protein
	orf13	hypothetical protein
	orf14	hypothetical protein
	orf15	DnaC, p-loop containing nucleoside triphosphate hydrolase
	orf16	hypothetical protein
	orf17	hypothetical protein
	orf18	hypothetical protein
	orf19	hypothetical protein
	orf20	hypothetical protein
	orf21	dUTP pyrophosphatase
	orf22	hypothetical protein
	orf23	hypothetical protein
	orf24	phage terminae
	orf25	phage portal protein
	orf26	phage mionor capsid protein
	orf27	hypothetical protein
	orf28	phage capsid protein
	orf29	hypothetical protein
	orf30	hypothetical protein
	orf31	hypothetical protein
	orf32	hypothetical protein
	orf33	phage tape measure protein
	orf34	phage tail protein
	orf35	phage minor structual protein
	orf36	hypothetical protein
	orf37	tail protein
	orf38	hypothetical protein
	orf39	mannosyl-glycoprotein endo-β-N-acetylglucosaminidase
	orf40	hypothetical protein
	orf41	phage holin
	orf42	amidase
(B) Chromosomal gene mutations:
Gene	Protein	Note
sasA	putative cell-wall-anchored protein SasA(LPXTG motif)	54 bp deletion
fnbA	fibronectin binding protein FnbA	167 bp insertion. Frame shift in M013 genome
sdcC	adhesin of unknown specificity SdrC	24 bp deletion
